# Supplementary material for: A Virtual, Randomized, Control Trial of a Digital Therapeutic for Speech, Language, and Cognitive Intervention in Post-stroke Persons With Aphasia
Source: Front Neurol. 2021 Feb 12;12:626780. doi: 10.3389/fneur.2021.626780 (PMC7907641; doi:10.3389/fneur.2021.626780)
Supplement: Supplementary file 1 [file Table_1.xlsx]

## Sheet: Participant Level Data
Patient_number	age	sex	time_since_stroke_months	education_years	Location_information	Stroke_Type	Intervention	Timepoint	Pre_Spontaneous Speech Total	Pre_Auditory_Verbal_Comprehension_Total	Pre_Repetition_Total	Pre_Naming_Word Finding Total	Pre_Aphasia_Quotient	Pre_Reading Total	Pre_Writing_Total	Pre_Language_Quotient	Pre_Apraxia_Total	Pre_Constructional_Visuospatial_Calculation_Total	Pre_Cortical Quotient	Pre_Aphasia Type	Pre_BTACT_Immediate_Recall	Pre_BTACT_Digit_Span_Backwards	Pre_BTACT_Fluency	Pre_BTACT_Number_Series	Pre_BTACT_Backward_Counting_(#_digits_produced)	Pre_BTACT_Delayed_Recall	Pre_SAQOLMean	Pre_SAQOL_Physical	Pre_SAQOL__Communiciation	Pre_SAQOL__Psychosocial	Pre_SAQOL__Energy		Timepoint	Post_Spontaneous_Speech_Total	Post_Auditory_Verbal_Comprehension_Total	Post_Repetition_Total	Post_Naming_and_Word_Finding_Total	Post_Aphasia Quotient	Post_Reading_Total	Post_Writing_Total	Post_Language_Quotient	Post_Apraxia_Total	Post_Constructional_Visuospatial_Calculation_Total	Post_Cortical_Quotient	Post_Aphasia_Type	Post_BTACT_Immediate_Recall_	Post_BTACT_Digit_Span_Backwards	Post_BTACT_Fluency	Post_BTACT_Number_Series
#1	81	M	34	12	left hemisphere	cerebral infarction	CT-R	Pre_treatment	0	92	0	0	9.2	16	3	13	24	45	19.6	Broca's													Post_Treatment	2	101	0	0	14.1	22	3.5	17.2	29	47	24.1833	Broca's
#2	53	M	25	18	left basal ganglia	hemorrhagic	CT-R	Pre_treatment	10	187	34	53	56.1	84	18.5	57.9	36	82	61.85	Conduction	0	2	4	0	0	0	2.95	3.12	2	3.27	2.5		Post_Treatment	14	185	56	65	70.7	74	41	67.6	59	99	75.8333	Conduction	3	2	6	0
#3	67	F	5	19	left basal ganglia	hemorrhagic	CT-R	Pre_treatment	4	105	2	11	21.1	27	4	22	32	61	30.3333	Broca's							3.41	2.88	3	4	3.5		Post_Treatment	3	92	13	7	19.2	38	0.5	21.9	35	58	29.6833	Broca's
#4	47	F	228	18	left hemisphere	subarachnoid hemorrhage/cerebral aneurysm	CT-R	Pre_treatment	19	101	60	85	77.1	82	100	80	52	93	79.7667	Wernicke's	3	2	11	0	17	0	2.69	3.94	2.29	1.55	1.25		Post_Treatment	19	152	60	89	83	84	88	83.5	58	97	85.6667	Conduction	3	2	11	0
#5	43	F	13	16	left MCA	embolic infarct	CT-R	Pre_treatment	9	174	38	40	51	44	65.5	56.1	60	92	64.35	Broca's	0	2	1	0	0	0	2.94	4.76	1.43	3	2.25		Post_Treatment	12	180	63	46	63.8	63	63.5	66.2	57	95	72.55	Broca's		2	5	0
#6	58	M	35	16	left	CVA	CT-R	Pre_treatment	13	176	59	88	73	94	50.5	74.2	53	83	76.8833	Conduction	3	2	11	0	13	0	3.41	3.7	2.29	3.91	2.75		Post_Treatment	19	190	84	92	92.2	96	56	86	58	89	89.3667	Anomic	2	2	18	0
#7	72	M	78	12	left frontal intraparenchymal	hemorrhagic	CT-R	Pre_treatment	10	137	90	70	65.7	46	22.5	53.4	56	34	59.2833	Transcortical Motor	1	0	2	1	1	0	3.95	4.65	3.43	3.73	2.5		Post_Treatment	13	154	83	74	72.8	47	22.5	58	57	31	63.65	Anomic	3	0	3	0
#8	72	M	16	14	left	CVA	CT-R	Pre_treatment	3	86	14	19	21.2	23	5.5	20.6	24	50	26.75	Broca's							3.15	4.12	2.14	3	2		Post_Treatment	1	122	12	15	19.6	43	1.5	24.8	28	39.5	28.9667	Broca's
#9	66	M	7	19	left MCA	cerebral infarction	CT-R	Pre_treatment	15	178	46	78	72.6	86	84	79.2	59	91	81.1333	Broca's	2	3	9	0	19	0	4.44	5	3.43	5	2.25		Post_Treatment	13	189	49	81	70.9	94	72.5	78.2	56	85	79.3833	Broca's	2	3	11	1
#10	51	F	112	12	left	subarachnoid hemorrhagic	CT-R	Pre_treatment	14	162	44	88	70.6	83	79	75.8	54	93	77.9	Conduction	4	2	13	0	8	0	3.48	4.18	3.14	3.1	2.25		Post_Treatment	15	169	62	93	77.9	86	84	81.4	59	96	83.8333	Conduction	2	3	15	0
#11	65	F	34	12	left ICA and left MCA	cerebral infarction	CT-R	Pre_treatment	15	192	54	87	77.4	83	96	84.1	55	89	84.2667	Conduction	1	3	10	1	12	0	3.44	3.24	2.57	3.82	4.5		Post_Treatment	15	200	84	87	84.2	82	88	86.1	60	89	88	Anomic	0	4	6	2
#12	54	F	46	19	left frontoparietal and temporal lobe damange following blockage in left ACA and left MCA	cerebral infarction	CT-R	Pre_treatment	15	189	72	83	79.9	94	97	87.6	54	93.5	86.85	Anomic	2	3	8	2	2	0	3	3.06	2.57	2.91	3.75		Post_Treatment	15	192	81	84	82.2	94	81	85.7	58	96	87.4667	Anomic	6	3	12	3
#13	61	M	125	18	left MCA	cerebral infarction	CT-R	Pre_treatment	14	161	81	88	77.9	98	55.5	77.7	55	72	78.7167	Anomic	1	3	6	0	5	1	3.92	4.76	2.43	4	2.75		Post_Treatment	15	178	71	86	79.2	90	58	78.1	34	68.5	75.8167	Anomic	3	2	11	0
#14	45	F	35	15	left	hemorrhagic	CT-R	Pre_treatment	14	198	89	83	82.2	80	96	86.2	59	88	87.2333	Anomic	6	3	11	0	14	2	4.38	4.53	3.86	4.27	5		Post_Treatment	15	198	92	90	86.2	82	89	87.2	55	93	88.5667	Anomic	4	4	10	0
#15	55	M	57	16	-	stroke	CT-R	Pre_treatment	18	174	73	96	87.2	100	98	91.9	60	86	90.7	Anomic	5	4	19	1	40	5	3.49	4.47	2.57	2.91	2.5		Post_Treatment	19	192	93	100	95.8	100	98	97.1	60	95	96.8	WNL	4	4	23	3
#16	65	M	16	15	left MCA affecting temporal lobe	embolic infarct	CT-R	Pre_treatment	14	189	80	96	82.1	100	91	88.7	60	86	88.2	Anomic	2	5	20	4	22	2	4.36	4.88	3.43	4.45	3.75		Post_Treatment	18	197	86	100	92.9	100	96	95.5	60	91	95	WNL	6	4	22	4
#17	46	M	35	19	left MCA infarct and basal ganglia hemorrhagic conversion	infarction/hemorrhagic conversion	CT-R	Pre_treatment	7	137	27	51	43.3	58	52	50.5	56	81	56.9333	Broca's	1	2	11	0	0	0	3.51	4	2.57	3.73	2.5		Post_Treatment	9	152	46	76	57.6	71	52	61	56	77	65.7333	Broca's	3	3	7	0
#18	53	M	8	14.5	-	CVA	Workbook	Pre_treatment	15	190	84	93	84.4	100	96	90.9	59	99	91.0333	Anomic	3	4	15	1	38	1							Post_Treatment	19	197	86	99	94.7	100	96	96.4	60	95	96.3	Anomic	4	5	22	3
#19	76	M	82	14	left MCA	cerebral infarction	Workbook	Pre_treatment	10	103	36	39	45.3	36	17	38.4	44	65	46.9333	Wernicke's	0	0	1	0	0	0	3.74	4.12	2.14	3.82	5		Post_Treatment	8	98	52	33	42.8	31	19	36.3	40	64	44.3667	Broca's	0	2	3	0
#20	62	M	27	16	left	cerebral infarction	Workbook	Pre_treatment	5	102	24	34	31.8	34	25	32.8	35	56	38.3333	Wernicke's	1	0	1	0	0	0	4.15	5	2.71	3.64	4.5		Post_Treatment	7	114	28	32	37.4	38	23	36.6	32	51	40.9333	Broca's	1	0	2	0
#21	84	M	131	19	left	hemorrhagic	Workbook	Pre_treatment	12	184	78	71	72.2	80	57	72.7	59	74	76.2333	Broca's	2	2	5	0	10	3	2.82	1.59	3.57	3.73	4.25		Post_Treatment	10	162	85	58	64.8	92	59.5	70.8	56	77	72.6833	Transcortical Motor	3	2	6	0
#22	49	M	26	13	-	cerebral infarction	Workbook	Pre_treatment	10	135	76	58	60.3	52	47	56.7	56	77	63.8333	Broca's	2	2	1	0	0	0	3.46	3.76	1.71	4.18	3.25		Post_Treatment	11	139	73	69	64.3	62	51.5	61.8	51	81	67.05	Broca's	1	2	4	0
#23	55	F	8	14	left temporal parietal	hemorrhagic	Workbook	Pre_treatment	10	86	26	23	38.4	49	32.5	39.8	38	75	45.4833	Wernicke's	0	0	0	0	0	0	3.13	3.06	1.86	3.82	3.5		Post_Treatment	9	103	24	28	38.7	47	40	41.9	51	77	49.4	Wernicke's	0	2	0	0
#24	70	M	34	15	left MCA	cerebral infarction	Workbook	Pre_treatment	14	195	69	82	77.7	94	87	84.8	59	75.5	84.0833	Conduction	5	2	10	0	4	3	3.85	4.35	2.14	4.27	3.75		Post_Treatment	15	198	84	87	84	96	75.5	86.2	59	80	86.8833	Anomic	3	3	7	1
#25	66	F	24	12	left basal ganglia	-	Workbook	Pre_treatment	9	98	6	41	37.2	59	7	36.7	33	51	40.7	Broca's	0	2	2	0	0	0	2.51	2.47	2.57	2.73	2.5		Post_Treatment	5	115	11	30	29.7	48	14	33	34	46	37.0667	Broca's	0	0	2	0
#26	58	F	38	18	left MCA	embolic	Workbook	Pre_treatment	15	151	53	92	74.1	78	93	78.8	53	85	79.0333	Conduction	3	3	14	2	14	3	4.02	4.82	2.71	3.73	5		Post_Treatment	14	174	50	96	74.6	78	71	75.8	45	92	77.6	Conduction	5	3	22	1
#27	69	F	23	12	left MCA	cerebral infarction	Workbook	Pre_treatment	17	187	94	91	89.7	100	100	94.2	56	70.5	90.5833	Anomic	2	2	11	1	10	2	3.92	4.76	2.43	4	2.75		Post_Treatment	13	197	91	87	81.3	96	93	88.3	60	80	87.4	Transcortical Motor	3	3	14	0
#28	68	F	31	19	left	-	Workbook	Pre_treatment	12	142	85	69	69	46	36	58	44	56	62.7333	Transcortical Motor	1	0	7	0	0	2	3.08	3.71	2.86	2.64	2		Post_Treatment	14	142	83	75	73.8	57	44	64.2	43	61	67.3667	Anomic	1	0	7	0
#29	75	F	54	16	-	cerebral infarction	Workbook	Pre_treatment	15	185	81	78	80.3	100	98	89	59	70.5	86.0833	Anomic	3	2	9	0	18	0	3.49	3.94	1.71	4	3.5		Post_Treatment	14	192	84	82	80.4	98	97	88.8	56	82	86.8333	Anomic	2	3	8	0
#30	58	F	33	19	left basal ganglia	hemorrhagic	Workbook	Pre_treatment	18	186	74	91	87.6	100	80	89.1	60	82.5	89.35	Anomic	3	3	13	0	14	2	3.92	4.23	4	3.91	2.5		Post_Treatment	19	185	74	90	89.3	100	80	89.9	60	80	89.9	Anomic	5	3	14	0
#31	53	M	15	13.5	left	cerebral infarction	Workbook	Pre_treatment	12	174	78	76	72.2	59	38.5	64.3	52	87	71.9167	Broca's	3	2	8	0	0	0	3.23	4.06	1.71	3.45	2		Post_Treatment	11	160	87	67	68.8	62	44.5	63.7	57	94	71.95	Transcortical Motor	1	3	4	0
#32	67	M		12	-	CVA	Workbook	Pre_treatment	12	167	75	72	70.1	48	54.5	63.9	56	29	65.8833	Anomic	3	2	6	1	1	0	4.69	4.94	4.14	4.64	5		Post_Treatment	12	176	79	70	71.4	48	54	64.9	54	44	68.1	Anomic	2	2	5	0
	*blank indicates test not conducted or scores not received by the time of study completion
[truncated: 7 more columns]
